# Supplementary material for: Evaluating Cognition Across Aging and Traumatic Brain Injury: Integrating Neurological and Neuropsychological Approaches
Source: J Clin Med. 2026 May 15;15(10):3822. doi: 10.3390/jcm15103822 (PMC13207243; doi:10.3390/jcm15103822)
Supplement: Supplementary file 1 [file jcm-15-03822-s001.zip]

Archive with 1 entries (1 files):
- jcm-4301349-supplementary.pdf
